# Supplementary material for: Cognitive–Emotional Aspects of Post-Traumatic Stress Disorder in the Context of Female Genital Mutilation
Source: Int J Environ Res Public Health. 2022 Apr 20;19(9):4993. doi: 10.3390/ijerph19094993 (PMC9105982; doi:10.3390/ijerph19094993)
Supplement: Supplementary file 1 [file ijerph-19-04993-s001.zip]

Archive with 1 entries (1 files):
- ijerph-1638684-supplementary.pdf
